# Supplementary material for: Recent Advancements of Polyaniline/Metal Organic Framework (PANI/MOF) Composite Electrodes for Supercapacitor Applications: A Critical Review
Source: Nanomaterials (Basel). 2022 Apr 29;12(9):1511. doi: 10.3390/nano12091511 (PMC9105330; doi:10.3390/nano12091511)
Supplement: Supplementary file 1 [file nanomaterials-12-01511-s001.zip]

Archive with 1 entries (1 files):
- nanomaterials-1657492-supplementary.pdf
